# Supplementary material for: Population Structure, Diversity and Reproductive Mode of the Grape Phylloxera (Daktulosphaira vitifoliae) across Its Native Range
Source: PLoS One. 2017 Jan 26;12(1):e0170678. doi: 10.1371/journal.pone.0170678 (PMC5268464; doi:10.1371/journal.pone.0170678)
Supplement: S1 Table — (XLSX) [file pone.0170678.s001.xlsx]

## Sheet: S1 Table
Sample ID	Contains	North	West	State	Host plant	PhyII_6			PhyII_13			PhyII_16			PhyII_23			PhyII_31			PhyII_36			PhyIII_15			PhyIII_19			PhyIII_30			PhyIII_36			PhyIII_42			PhyIII_49			PhyIII_55			PhyIII_61			PhyIII_63
CA0020021	SAL VinR1			CA	V. vinifera	110	116		117	136		112	114		104	110		96	111		120	126		134	137		87	90	99	119	134		193	205		146	152		123	123		126	129		110	122		132	135
CA0040041	SAL FreR2			CA	Freedom	110	110		134	136		103	112		106	106		100	113		120	120		134	134		87	90	93	131	131		193	193		162	162		123	123		120	129		110	110		141	141
CA0050051	SAL 101R2			CA	101-14Mgt	110	110		134	138		116	118		110	110		111	111		120	122		134	134		87	90	93	128	131		193	193		134	156		123	123		126	126		110	110		135	138
CA0060061	WEO4802			CA	St. George	93	110		123	138		107	118		104	106		94	111		120	120		131	134		87	93	93	122	122		193	193		136	136		123	123		123	135		110	119		127	135
MA0070081	1 Crawler	N 42 11 44.5	W 71 49 19.3	MA	V. labrusca	89	89		121	123		112	113		100	100		94	96	111	126	128					93	99		119	131		193	193		146	160		120	123		126	129
MA0080092	1 Adult + Eggs	N 42 07 38.1	W 72 44 36.2	MA	V. riparia	110	110		132	136		112	114		106	108		96	111		116	120		134	134		87	90	96	131	131		205	205		144	146		123	123		123	126		110	110		135	135
MA0090104	1 Adult	N 42 08 48.1	W 72 43 49.3	MA	V. riparia	110	110		132	136		112	114		108	110		111	111		126	126		134	134		87	90		131	131		205	205		142	142		123	126	132	123	126		110	110		135	135
NY0100111	1 Crawler	N 42 25 23.6	W 73 32 52.9	NY	V. riparia	110	110		135	135		103	107	112	106	106		111	111					134	134		87	90		119	131		205	205		142	142		120	123		117	126		110	110		132	135
NY0110121	1 Adult + Eggs	N 42 39 45.9	W 73 44 27.3	NY	V. riparia	110	112		132	132					106	110		111	111		116	120		134	134		87	90		131	131		205	208		146	146		123	126		123	126		110	110		132	132
NY0120171	2 Crawlers	N 42 54 11.3	W 71 34 25.1	NY	V. riparia	110	110		132	136		112	114	116	108	110		98	98		120	126		134	134		87	90	93	119	122		205	208		146	146		120	123		123	126		110	110		138	138
NY0120172	1 Crawler	N 42 54 11.3	W 71 34 25.1	NY	V. riparia	110	110		133	136		112	114		103	111		98	111					134	137		87	93	96													126	126		110	110		132	132
NY0150201	1 Crawler	N 42 07 47.9	W 75 54 17.6	NY	V. riparia	110	110					112	112		106	106		111	115		114	114		134	134		87	90		119	131		196	196		166	168		123	123		126	126		110	110
NY0210263	2 Adults + Eggs	N 43 13.308	W 077 47.550	NY	V. riparia	110	110		134	136		112	114		106	106		113	120		114	120		134	134		87	90		131	131		193	196	205	142	162		123	123		123	123					132	135
NY0230282	3 Adults + Eggs	N 43 17.739	W 077 57.036	NY	V. riparia	110	110		110	134		112	114		106	106		98	113		114	120		134	134		87	90		131	131		193	205		150	158		123	123		123	123		110	110		132	135
IN0290372	1 Adult + Eggs	N 40 17 24.12	W 086 52 46.59	IN	Foch	110	110		125	138		105	112		106	110		94	120		118	120		131	134		87	90	96	122	131		193	199		136	146		120	126		126	126		110	119		127	135
IN0300381	2 Adults + Eggs	N 38 44 17.66	W 087 29 05.10	IN	Frontenac	110	110		134	134		105	112		100	106	108	94	96		120	120		134	134		87	90		131	131		193	193		136	180		123	123		123	123		110	110		129	135
IN0300382	Multiple Adults + Eggs	N 38 44 17.66	W 087 29 05.10	IN	Frontenac	91	91		123	125		105	107	112	110	110		94	94		116	118		131	131		93	99		122	125		193	193		148	176		120	126		135	150		119	119		127	127
IN0300383	1 Adult + Eggs	N 38 44 17.66	W 087 29 05.10	IN	Frontenac	110	110		125	132		105	117		108	110		94	102		116	120		131	134		87	90	99	122	134		193	196		134	134		120	123		129	129		110	116		127	127
IN0320403	1 Adult + Eggs	N 40 25 34.32	W 086 57 44.43	IN	V. riparia	110	110		136	138		112	112		106	108		113	115		118	120		134	134		87	90		131	131		193	196		136	144		123	123		123	126		110	110		132	135
MN0340421	3 Adults + Eggs	N 45 2 32.1	W 92 51 57.0	MN	Frontenac	110	110		136	136		105	112		106	108		102	113		118	120		134	134		87	90		119	131		193	196		136	142	166	123	123		123	123		110	110		129	132
MN0350433	2 Adults + Eggs	N 44 52 1.4	W 93 37 45.7	MN	V. riparia	110	110		129	136		105	114		100	100		96	111		120	120		134	134		87	90		119	131		187	196		142	146		123	123		123	126		110	113		127	132
MN0350443	5 Adults + Eggs	N 44 52 1.4	W 93 37 45.7	MN	Frontenac	110	110		136	138		105	114		100	108	110	111	120		120	120		134	134		87	90		119	131		187	196		142	150		123	123		123	123		110	110		138	138
SD0360452	1 Adult	N 44 18 12.70	W 096 46 58.00	SD	Seyval	104	110		134	136		105	114		100	110		96	113		120	120		134	134		87	87		119	131		196	199		142	142		123	123		123	126		110	110		127	138
SD0360462	2 Adults + Eggs	N 44 18 12.70	W 096 46 58.00	SD	Valiant	110	110		129	138		105	114		100	110		111	120		120	124		134	134		87	87		119	119		187	196		142	142		123	123		123	126		110	110		127	138
SD0360463	1 Adult + Eggs	N 44 18 12.70	W 096 46 58.00	SD	Valiant	110	110		136	138		105	114		100	104	110	98	120	119	120	120		134	134		87	87		119	119		187	196	199	144	144		123	123		123	126		110	110		127	132
SD0370472	2 Adults	N 44 19 22.54	W 096 44 36.61	SD	Unk Hybrid	110	110		136	138		105	112	114	110	110		113	120		120	124		134	134		87	87		119	131		187	193		142	144		123	123		123	126		110	110		132	138
SD0370473	1 Adult	N 44 19 22.54	W 096 44 36.61	SD	Unk Hybrid	110	110		134	136		105	114		100	108	110	113	113		124	124		134	134		87	90		119	131		187	199		144	146		123	123		126	126		110	110		132	138
SD0370481	1 Adult	N 44 19 22.54	W 096 44 36.61	SD	La Crescent	104	110		134	136		105	114		100	108	110	113	120		120	124		134	134		87	87		119	131		193	196		142	142		123	123		123	126		110	110		127	138
SD0370493	1 Adult + Eggs	N 44 19 22.54	W 096 44 36.61	SD	Rip37 X Seyval	110	110		134	136		105	114		100	108	110	113	113		124	124		134	134		87	90		119	131		187	199		144	146		123	123		126	126		110	110		132	138
SD0370502	2 Adults + Eggs	N 44 19 22.54	W 096 44 36.61	SD	MN1131	110	110		117	136		105	112		100	100		96	109		118	118		131	134		87	87		119	119		187	193	202	146	146		114	114		120	120		107	107		127	127
WV0400541	2 Adults + Eggs	N 38 04 04.1	W 81 22 49.9	WV	V. vulpina	116	116		123	125		105	107		104	110		94	94		122	124		131	131		93	96	99	122	125		190	193	196	134	160		120	120		123	129		119	122		127	127
WV0400554	1 Adult	N 38 04 04.1	W 81 22 49.9	WV	V. vulpina	116	116		125	125		105	105		104	104		94	94		122	124		131	131		87	93	96	125	125		187	199		134	142		120	123		123	129		119	119		127	127
VA0410562	1 Adult + Eggs	N 37 45 07.9	W 77 51 43.8	VA	V. vulpina	93	93		117	117		107	112		100	106		94	96		112	112		137	137		87	93	96	119	119		193	199		142	142		117	123		126	126		119	122		129	132
VA0420571	1 Adult	N 37 47 45.3	W 79 42 52.3	VA	V. vulpina	91	120		125	127		107	114		100	108		94	94		112	116		131	131		93	93		122	122		193	193		150	160		114	123		123	123		116	116		127	127
VA0420572	1 Adult	N 37 47 45.3	W 79 42 52.3	VA	V. vulpina	91	120		125	127		107	114		100	108		94	94		112	116		131	131		93	93					193	193		150	160					123	123		116	116		127	127
VA0420573	1 Adult + Eggs	N 37 47 45.3	W 79 42 52.3	VA	V. vulpina	91	120		125	127		107	114		100	108		94	94		112	116		131	131		93	93					193	193		150	150					123	123		116	116		127	127
VA0470701	1 Crawler	N 38 02 43.9	W 78 45 52.2	VA	V. vulpina	93	93		123	123		107	109		98	100	112	96	96		112	124		137	140					119	131		193	196					117	117		126	135		116	116		135	135
VA0490723	1 Adult + Eggs	N 36 42 24.7	W 77 33 30.5	VA	V. vulpina	91	91		117	123		107	107		100	100		96	96		112	120	122	137	143		90	93		119	122					142	152		117	117		126	126		122	125		129	132
VA0490743	1 Adult	N 36 42 24.7	W 77 33 30.5	VA	V. vulpina	93	110		117	117		107	107		100	108		96	98		112	120		134	137	140	90	93		119	119		193	199		142	154		117	117		126	126		119	122		135	135
NC0550831	1 Adult + Eggs	N 35 34 59.9	W 82 27 48.8	NC	V. vulpina X V. cinerea hyb.							112	112					96	96		122	122		134	134		93	93		119	119		193	193		132	132		117	117		132	132		107	107		129	129
NC0550833	1 Crawler	N 35 34 59.9	W 82 27 48.8	NC	V. vulpina X V. cinerea hyb.	110	110					112	114		104	108		96	111		122	126					87	90	93	119	131					132	146					126	126		110	116		127	138
FL0560861	Eggs only	N 30 25 19.8	W 84 17 13.9	FL	Unknown	104	104		117	117		105	112		100	104		96	100		120	124		131	131		90	90		119	119		193	196		156	158		120	120		126	126		119	119		127	127
FL0560862	Eggs only	N 30 25 19.8	W 84 17 13.9	FL	Unknown	91	93		117	117		105	112		100	101		100	100		120	126		131	131		90	90		119	122		193	196		144	144		120	120		123	126		119	119		127	129
FL0560865	1 Adult + Eggs	N 30 25 19.8	W 84 17 13.9	FL	Unknown	110	110		130	135		105	114		100	100		112	112		112	112		134	143		93	96		122	122		187	190		144	146		117	117		111	126		116	116		122	127
FL0560866	1 Adult + Eggs	N 30 25 19.8	W 84 17 13.9	FL	Unknown	110	110		130	135		105	114		100	104	122	112	112		112	122		134	143		93	96		122	122		187	190		144	146		117	120		111	126		116	116		122	122
FL0570871	1 Adult + Eggs	N 30 14 2.9	W 81 30 57.3	FL	V. cinerea	110	110		135	138					104	122					112	122		134	143		90	93		122	131		187	187		144	152	154	117	120		126	126		116	116		122	122
FL0570873	Multiple Adults + Eggs	N 30 14 2.9	W 81 30 57.3	FL	V. cinerea	110	110					105	112		100	106		96	112		112	112		134	143		87	93	96	122	125		187	190					117	117		111	126		116	116		122	127
FL0570874	Multiple Adults + Eggs	N 30 14 2.9	W 81 30 57.3	FL	V. cinerea	110	110					105	112		100	104		96	112		112	122		134	143		90	90		122	122		187	187		126	152	154	117	120		126	126		116	116		122	127
FL0570875	1 Adult	N 30 14 2.9	W 81 30 57.3	FL	V. cinerea	110	110					105	112		100	106		96	112		112	122		134	143		87	90	93	122	122		187	187		152	154		117	120		126	126		116	116		122	127
FL0570876	1 Adult	N 30 14 2.9	W 81 30 57.3	FL	V. cinerea	110	110		117	117		105	112		100	106		96	110		122	122		134	143		87	90	93	122	125		187	187		146	148		117	120		126	126		116	116		122	127
FL0570877	1 Adult + Eggs	N 30 14 2.9	W 81 30 57.3	FL	V. cinerea	110	110		130	135		105	114		100	104		96	112		112	122		134	143		87	90	93	122	122		187	187		144	152		117	120		126	126		116	116		122	127
FL05708711	1 Adult + Eggs	N 30 14 2.9	W 81 30 57.3	FL	V. cinerea	110	110		130	135	138	105	112	114	100	104		98	112		112	122		134	143		90	93		122	122		187	187		144	146		117	120		126	126		116	116		122	127
TN0580882	1 Adult + Eggs	N 35 59 53.9	W 83 42 01.2	TN	V. vulpina	116	116		123	123		107	107		104	108		94	94		114	120		131	131		84	93		122	128		193	208		134	148		114	117		126	132		113	119		127	127
TN0580893	1 Adult + Eggs	N 35 59 53.9	W 83 42 01.2	TN	V. vulpina	114	114		125	125		105	112		106	116		94	94		110	114		131	131		93	105		122	122		193	196		148	154		117	120		129	129		116	119		127	127
TN0590911	1 Adult + Eggs	N 35 54 54.1	W 84 05 31.3	TN	V. vulpina	120	120		123	125		107	112		120	122		94	94		114	120		131	131		102	105		122	122		193	199		168	172		120	120		117	126		116	116		127	127
TN0590912	1 Adult + Eggs	N 35 54 54.1	W 84 05 31.3	TN	V. vulpina	120	120		123	125		107	112		120	122		94	94		114	120		131	131		105	105		122	122		193	199		168	172		120	120		117	126		116	116		127	127
TN0590923	1 Adult + Eggs	N 35 54 54.1	W 84 05 31.3	TN	V. vulpina	116	122		123	123		105	105		106	108		94	94		110	120		131	131		96	96		122	122		193	196		146	146		120	120		132	132		116	116		127	127
TN0590933	1 Adult + Eggs	N 35 54 54.1	W 84 05 31.3	TN	V. vulpina	118	122		123	130		105	112		104	106		94	94		114	120		131	131		96	99		122	122		193	196		140	154		114	120		126	126		116	119	122	127	127
TN0590934	1 Adult + Eggs	N 35 54 54.1	W 84 05 31.3	TN	V. vulpina	122	122		123	130		107	107		116	122		94	94		118	118		131	131		96	105		122	122		187	196		140	168		120	120		117	123		116	122		127	127
TN0600952	1 Adult + Eggs	N 35 55 42.6	W 84 54 46.0	TN	V. labrusca	116	116		123	123		107	107		104	120		94	94		110	110		131	131		87	96	99	122	122		187	196		150	150		120	120		126	135		119	119		127	127
TN0651022	1 Adult + Eggs	N 35 50 14.2	W 88 05 01.7	TN	V. riparia	91	95		125	129		105	112		104	108		94	96		116	116		131	137		96	99		119	122	128	202	202		142	158		123	123		126	132		119	119		127	127
AR0681081	1 Adult	N 35 09 11.0	W 90 07 38.3	AR	V. riparia	93	110		136	136		112	112		106	106		94	104		118	122		134	134		87	90		131	131		193	193		158	166		123	123		129	129		109	109		135	138
AR0691094	1 Adult + Eggs	N 35 45 09.3	W 89 55 25.1	AR	V. cinerea							112	112		100	100		96	96		122	122		134	134		87	93		119	119		193	199		132	132		117	117		123	126		107	107		129	129
AR0691103	1 Adult	N 35 45 09.3	W 89 55 25.1	AR	V. cinerea							105	112		100	100		94	96		122	122		134	134		87	90		119	119		193	199		132	134		117	117		126	135		107	107		127	129
AR0691104	1 Adult + Eggs	N 35 45 09.3	W 89 55 25.1	AR	V. cinerea	110	116		117	123		105	112		100	100		96	96		122	122		134	134		87	93		119	119		199	199		134	134		117	117		135	135		107	107		129	129
AR0701113	1 Crawler	N 36 26 25.7	W 94 14 20.1	AR	V. cinerea	110	116		117	123		105	112		100	106		94	96		122	122		131	134		87	90	93	119	119		193	196		136	136		117	123		123	123		107	119		127	129
AR0701122	2 Adults	N 36 26 25.7	W 94 14 20.1	AR	V. cinerea				117	123		105	112		100	100		94	96		122	122					87	93		119	119		196	196		136	136		117	117		123	123		107	107		127	129
AR0701132	1 Adult + Eggs	N 36 26 25.7	W 94 14 20.1	AR	V. cinerea	112	116		117	125		105	112		100	100		94	96		122	122		134	134		87	93		119	119		196	196		136	136		117	117		123	123		107	107		127	129
MO0721151	1 Adult + Eggs	N 36 25 55.1	W 89 33 50.1	MO	V. cinerea	91	93	110				112	112		100	100		96	96		122	122		134	134		87	93		119	119		199	199		132	132		114	117		135	138					129	129
MO0721162	1 Adult + Eggs	N 36 25 55.1	W 89 33 50.1	MO	V. cinerea	110	110		117	125		105	112		100	100		94	96		124	124		134	134		87	93		119	119		187	199		132	132		117	117		135	135		107	107		129	132
MO0721164	2 Adult & Crawlers	N 36 25 55.1	W 89 33 50.1	MO	V. cinerea				117	123		105	112		100	100		94	96		124	124		134	134		87	93		119	119		199	199		132	132		117	117					107	107		129	132
MO0731171	Eggs only	N 36 32 12.5	W 89 35 33.7	MO	V. cinerea	110	112		117	123		112	112		100	104		96	96		122	122		134	134		87	93		119	119		196	199		132	134		117	117		123	135		107	107		129	129
MO0731172	1 Adult + Eggs	N 36 32 12.5	W 89 35 33.7	MO	V. cinerea	91	93	110				112	112		100	100		96	96		122	122		134	134		87	93		119	119		196	199		132	134		117	117		123	135		107	107
MO0731173	Several Crawlers	N 36 32 12.5	W 89 35 33.7	MO	V. cinerea	114	114		117	132		105	112		100	100		94	96		122	122		134	134		87	93		119	119		196	199		132	134		117	117		123	135		107	107		129	129
MO0731183	2 Adults + Eggs	N 36 32 12.5	W 89 35 33.7	MO	V. cinerea	112	112		117	117		112	112		101	101		96	96		122	122		134	134					119	119		196	196		132	134	136	117	117		123	123		107	107		129	129
MO0741191	1 Adult	N 36 49 07.1	W 89 56 28.7	MO	V. cinerea X V. riparia hyb.	95	114		117	125		105	112		85	100	106	94	94		122	124		131	134		87	96		119	122	125	187	193		136	158		123	126		126	135		119	119		127	127
MO0751212	1 Adult + Eggs	N 36 52 15.6	W 90 39 08.8	MO	V. aestivalis	95	95		123	125		105	112		100	108	110	94	94		112	118		131	131		96	105		122	125		187	190		134	136		120	123		129	129		119	122		127	127
MO0751222	1 Adult + Eggs	N 36 52 15.6	W 90 39 08.8	MO	V. aestivalis	95	95		123	127		105	112		100	106	110	94	94		120	120		131	131		99	99		122	122		196	202		136	142		120	123		126	126		119	122		127	127
MO0761232	1 Adult	N 37 00 13.3	W 91 19 22.9	MO	V. vulpina	95	95		123	125		105	112		100	106	110	94	94		112	118		131	131		93	96		125	125		190	196		140	158		123	123		132	135		119	119		127	127
MO0761233	1 Adult	N 37 00 13.3	W 91 19 22.9	MO	V. vulpina	95	95		123	125		105	112		100	106		94	94		112	118		131	131		87	93	96	125	125		190	196		140	158		123	123		132	135		119	119		127	127
MO0771253	1 Adult + Eggs	N 37 07 01.9	W 92 06 10.4	MO	V. vulpina	95	95		125	127		105	112		100	108	122	94	94		112	118		131	131		96	96		122	125		190	196		134	134		123	123		126	126		119	122		127	127
MO0781272	1 Adult + Eggs	N 37 09 49.2	W 92 55 08.8	MO	V. vulpina	95	97		117	123		105	112		100	104		94	94		112	112		131	131		96	99		122	125		193	196		134	158		120	123		126	135		119	125		127	127
MO0791291	1 Crawler	N 37 08 29.8	W 93 43 14.9	MO	V. vulpina	91	93					105	105					96	96								87	99		119	131		193	193		146	156		123	123		126	129	135
MO0801304	1 Adult + Eggs	N 37 05 16.4	W 94 18 42.1	MO	V. vulpina	95	95		125	125		105	107		100	104	112	94	94		112	112		131	131		96	99		122	125		199	199		134	158		120	123		126	150		119	119		127	127
MO0801313	1 Adult + Eggs	N 37 05 16.4	W 94 18 42.1	MO	V. vulpina	110	110		125	125		105	112		100	104		94	94		112	118		131	131		84	99		122	125		196	202		124	124		120	123		126	135		119	119		127	127
MO0801314	1 Adult + Eggs	N 37 05 16.4	W 94 18 42.1	MO	V. vulpina	110	110		117	125		105	112		100	104		94	96		112	118		131	131		84	87	99	122	125		193	196		124	124		120	123		126	126		119	119		127	127
MO0801321	1 Adult + Eggs	N 37 05 16.4	W 94 18 42.1	MO	V. vulpina	91	93		125	125		109	109		106	108		94	94		112	112		131	131		96	99		122	125	131	193	196		156	160		123	123		126	129	150	113	119		127	127
MO0801323	1 Adult + Eggs	N 37 05 16.4	W 94 18 42.1	MO	V. vulpina	97	110		125	125		105	112		100	104		94	94		112	112		131	131					125	125		196	199		148	150		120	123		132	150		110	119		127	127
OK0811332	1 Adult + Eggs	N 35 30 54.5	W 95 05 05.9	OK	V. vulpina	102	102		125	125		105	107		104	106		94	94		112	118		131	131		99	99		125	125		193	196		138	148		120	123		135	150		110	119		127	127
TX0831352	1 Adult + Eggs	N 32 10 26.9	W 95 59 54.1	TX	V. vulpina				123	125		105	112		100	104	108	94	94		120	120		131	131		96	96		122	122		193	196		144	146		123	123		126	135		119	122		127	127
TX0841361	Eggs only	N 33 45 11.8	W 96 09 18.4	TX	V. vulpina	89	89		125	125		105	112		100	104	106	94	94		112	118		131	131		96	96		122	122		193	193		120	142		123	123		135	135		116	119		127	127
TX0841362	Eggs only	N 33 45 11.8	W 96 09 18.4	TX	V. vulpina	110	116		125	125		105	112		100	104		94	94		108	120		131	131		96	99		119	122	125	187	193	199	166	166		120	120		126	135		119	119		127	127
TX0841364	1 Adult + Eggs	N 33 45 11.8	W 96 09 18.4	TX	V. vulpina	106	106		125	125		105	112		100	104	106	94	94		108	120		131	131		96	99		122	125		193	199		166	166		120	123		126	135		119	119		127	127
TX0841365	1 Adult + Eggs	N 33 45 11.8	W 96 09 18.4	TX	V. vulpina	106	106		125	125		105	112		100	106		94	94		108	120		131	131		84	96	99	119	122	125	193	199		166	166		120	123		126	135		110	119		127	127
TX0851382	1 Adult + Eggs	N 30 06 08.6	W 95 25 04.5	TX	V. vulpina	110	110		117	125		105	112		100	104		94	94		108	120		131	134		87	93	96	119	122	125	193	193		166	166		120	123					107	119		127	127
TX0851393	1 Adult + Eggs	N 30 06 08.6	W 95 25 04.5	TX	V. vulpina	110	110		134	136		105	112		100	104	110	94	111		120	122		131	134		87	87		131	134		199	199		148	158		123	123		123	126		110	119		127	129
TX0851394	1 Adult + Eggs	N 30 06 08.6	W 95 25 04.5	TX	V. vulpina	110	110		125	138		105	112		106	110		94	120		118	120		131	134		87	90	96	122	131		193	199		136	146		120	126		126	126		110	119		127	135
AZ0861402	1 Adult + Eggs	N 31 43 39.9	W 110 52 50.4	AZ	V. arizonica	91	93	110	136	136		101	101		100	100		109	109		118	118		131	131		87	87		125	131		202	202		146	146		114	114		120	120		107	110		127	127
AZ0861403	2 Adults + Eggs	N 31 43 39.9	W 110 52 50.4	AZ	V. arizonica	110	110		129	129		105	114		100	101		111	111		118	118		137	137		87	87		119	125		187	193	205	126	126		114	114		132	132		107	107		127	127
AZ0861405	1 Adult	N 31 43 39.9	W 110 52 50.4	AZ	V. arizonica	110	112		129	134		105	112		100	101		96	111		118	118		134	137		87	87		119	125		187	196	205	126	126		114	114		120	132		107	107		127	127
AZ0871412	1 Adult + Eggs	N 35 01 32.0	W 111 44 26.7	AZ	V. arizonica	110	110		136	136		105	114		100	100		96	109		118	118		131	134	137	87	87		119	125		202	202		146	148		114	114		120	120		107	107		127	127
AZ0871413	1 Adult + Eggs	N 35 01 32.0	W 111 44 26.7	AZ	V. arizonica	110	110		117	136		105	112		100	100		96	109		118	118		131	131		87	87		119	119		187	196	202	146	146		114	114		120	126		107	107		127	127
AZ0881424	1 Adult + Eggs	N 31 43 39.9	W 110 52 50.4	AZ	V. arizonica	91	93					101	103		100	100		94	109		118	118		131	134		87	87		125	131		190	202		146	146		114	120		120	120		107	110		127	132
AZ0881425	1 Adult + Eggs	N 31 43 39.9	W 110 52 50.4	AZ	V. arizonica	114	114		117	129		105	105		100	101		96	111		118	118		134	137		87	87		125	125		187	193	205	126	126		114	114		132	132		107	107		127	127
AZ0891432	1 Adult + Eggs	N 34 54 45.6	W 111 43 41.0	AZ	V. arizonica				117	129		105	112	114	100	101		96	111		118	118		134	137		87	87		125	125		193	205		126	126		114	114		132	132		107	107		127	127
AZ0901442	1 Adult + Eggs	N 35 01 32.0	W 111 44 26.7	AZ	V. arizonica				117	129		105	112		100	106		96	111		118	118		134	137		87	87		125	125		205	205		126	126		114	114		126	132		107	107		127	127
AZ0901443	1 Adult + Eggs	N 35 01 32.0	W 111 44 26.7	AZ	V. arizonica	110	110					105	112		100	106		96	109		118	118		131	137		87	87		119	122	125	187	193	202	146	146		114	114		120	126		107	107		127	127
AZ0901444	1 Adult + Eggs	N 35 01 32.0	W 111 44 26.7	AZ	V. arizonica				117	136		105	112		100	100		96	109		118	118		134	134		87	87		119	122	125	187	202		146	146		114	114		120	120		107	107		127	127
AZ0911451	2 Adults + 2 Eggs	N 31 43 39.9	W 110 52 50.4	AZ	V. arizonica	110	112		117	123	136	105	112		100	100		96	109		118	118		134	137		87	87		119	122	125	187	196	202	146	146		114	114		120	126		107	119		127	127
AZ0931472	1 Adult + Eggs	N 34 54 45.6	W 111 43 41.0	AZ	V. arizonica	110	112		129	129		105	112	114	100	101		100	100		118	118		134	137		87	87		125	125		190	190		126	126		114	114		132	132		107	107		127	127
AZ0931475	1 Adult + Eggs	N 34 54 45.6	W 111 43 41.0	AZ	V. arizonica	110	110		117	129		105	114		100	101		100	100		118	118		134	137		87	87		125	125		190	190		126	126		114	114		132	132		107	107		127	127
AZ0931482	1 Adult + Eggs	N 34 54 45.6	W 111 43 41.0	AZ	V. arizonica				117	138		101	105		100	100		96	120		120	120		137	137		87	87		125	125		196	196		154	156		114	114		120	120		107	107		127	127
AZ0931483	2 Adults + Eggs	N 34 54 45.6	W 111 43 41.0	AZ	V. arizonica				117	138		101	105		100	100		96	98		120	120		134	137		87	87		125	125		196	196		154	156		114	114		120	120		107	107		127	127
AZ0931491	3 Adults + Eggs	N 34 54 45.6	W 111 43 41.0	AZ	V. arizonica	110	112		138	138		101	105		100	100		96	120		120	120		137	137		87	87		125	125		196	196		154	156		114	114		120	120		107	107		127	127
AZ0931492	1 Adult	N 34 54 45.6	W 111 43 41.0	AZ	V. arizonica	91	93		129	130		107	114								118	118		131	131		87	87		119	122	131	190	190		126	126		114	114		129	132		110	110
AZ0941504	1 Adult + Eggs	N 33 45 23.9	W 110 33 52.6	AZ	V. arizonica	110	110		117	123	125	101	105		100	100		94	94		122	122		131	134	137	87	93		125	125		202	202		148	166		114	114		123	123		107	107		127	127
NM0951512	2 Adults + Eggs & Crawlers	N 33 31 35.8	W 105 26 18.4	NM	V. arizonica	110	110		130	130		101	105		100	100		96	96		122	122		131	134	137	87	87		125	125		202	202		148	166		114	114		123	123		107	107		127	127
NM0961524	Eggs only	N 33 27 04.8	W 105 19 33.1	NM	V. arizonica	110	110		138	138		101	101		100	100		102	102		120	120		137	137		87	87		125	125		202	202		138	138		114	114		117	117		107	107		127	127
NM0981543	1 Adult + Eggs	N 32 43 53.2	W 107 52 08.2	NM	V. arizonica	110	110					101	105		100	100		104	115		120	120		137	137		87	87		125	125		196	196		126	138		114	114		126	126		107	107		127	127
NM0991551	1 Adult + Eggs & Crawlers	N 33 02 12.3	W 108 09 28.0	NM	V. arizonica	110	110		136	136		101	105		100	100		96	122		120	120		137	137		87	87		125	125		196	196		138	138		114	114		123	123		107	107		127	127
NM1001562	1 Adult + Eggs & Crawlers	N 33 02 05.1	W 108 12 00.2	NM	V. arizonica				117	142		101	105	112	100	104		104	104		120	120		137	137		87	87		125	125		199	199		126	138		114	114		123	123		107	107		127	127
NM1031591	1 Adult + Eggs	N 32 46 12.2	W 108 16 32.1	NM	V. arizonica	91	93		138	140		102	102		100	100		104	104		120	120		134	137		87	87		125	131		202	202					114	114		126	129		107	107		127	127
NM1041602	1 Adult + Eggs	N 32 46 13.8	W 108 16 31.9	NM	V. arizonica				117	117		105	112		100	104	106	96	96		122	124		131	131		87	99		119	119		196	196		136	138		120	120		126	126		116	119		127	129
UT1051611	1 Adult + Eggs & Crawlers	N 37 12 33.0	W 112 58 50.2	UT	V. treleasei	116	116		135	135		105	112	114	100	101		100	100		118	118		134	137		87	87		125	125		193	193		126	126		114	114		129	129		107	107		127	127
UT1051613	1 Adult + Eggs	N 37 12 33.0	W 112 58 50.2	UT	V. treleasei	110	114					105	112	114	100	101		100	100		118	118		134	137		87	87		125	125		187	193		126	126		114	114		129	129		107	107		127	127
UT1051614	1 Adult + Eggs	N 37 12 33.0	W 112 58 50.2	UT	V. treleasei	110	110					105	112	114	100	101		100	100		118	118		134	137		87	87		125	125		187	193		126	126		114	114		129	129		107	107		127	127
HUN1061621	1 Adult	Hungary		HUN	V. vinifera	93	110		138	138		113	113		106	110		94	115		120	120		134	134		87	90		131	131		193	196		158	166		123	123		123	123		110	110
HUN1061661	1 Adult	Hungary		HUN	V. rupestris	91	93	110	136	138		107	118		106	106		98	115		120	122		134	134		87	90		119	131		193	193		168	170		123	123		120	129		110	110		135	138
AUS1071731	1 Adult	Austria		AUS	Unknown	93	110		134	138		116	116		108	110		111	115		120	122		134	134		87	87		128	131		193	193		156	160		120	123		123	123		110	110		135	138
AUS1071761	1 Adult	Austria		AUS	Unknown	91	93	110	124	136		112	112		106	106		94	96		120	120		134	134		87	90		119	128	131	193	193		116	156		123	123		123	126		110	110		135	135
BRA1091811	1 Adult	Brazil		BRA	Unknown	110	110		134	136		112	112		106	106		115	115		120	120		134	134		87	90		131	131		193	193		134	154	168	123	126		123	129		110	110
PER1101841	1 Adult	Peru		PER	Unknown	93	110		117	136		112	114		104	110		96	111		120	126		134	137		87	90	99	119	134		193	205		146	146					126	129		110	122		132	135
PER1101851	1 Adult	Peru		PER	Unknown	110	116		117	136		112	114		104	110		96	111		120	126		134	137		87	90	99	119	134		193	205		146	152		123	123		126	129		110	122		132	135
PER1101861	1 Adult	Peru		PER	Unknown	110	116		117	136		112	114		104	110		96	111		120	126		134	137		87	90	99	119	134		193	205		146	156		123	123		126	129		110	122		132	135
[truncated: 12 more columns]
